# Supplementary material for: Single-cell bacterial transcription measurements reveal the importance of dimethylsulfoniopropionate (DMSP) hotspots in ocean sulfur cycling
Source: Nat Commun. 2020 Apr 23;11:1942. doi: 10.1038/s41467-020-15693-z (PMC7181598; doi:10.1038/s41467-020-15693-z)
Supplement: Supplementary file 2 — Supplementary Table 2 [file 41467_2020_15693_MOESM2_ESM.xlsx]

## Sheet: Sheet1
Supplementary Information: Single-cell measurements of marine bacterial transcription reveal the importance of dimethylsulfoniopropionate (DMSP) hotspots in ocean sulfur cycling.
Supplementary Table 2: Sequences of all oligonucleotide primers used in this study.
Overlapping regions (~30 bp) for DNA assembly are underlined.
Two extra STOP codons inserted in fluorescent protein sequence are indicated in red.
For restriction enzyme cloning (pZS2-200), underlined region contains random sequence (~5 bp) and restriction sites; restriction sites are indicated in bold.
Constructed Plasmid	Primer Name	Sequence (5’ to 3’)	Equivalent Primer	Description of PCR Product or Primer	Template
pCG302	ATFP-frag1-F	CGCTACCAACGGTGGTTTGTTTGCCGGATCTCGCCTTGCGTATAATATTT		vector backbone	pBBR1MCS-2
pCG302	ATFP-frag1-R	CCGGTGCGACCCGGCGTCAGGACCACAGCCATCATTTATTCTGCCTCCCA
pCG302	ATFP-frag2-F	TATCAGGCTCTGGGAGGCAGAATAAATGATGGCTGTGGTCCTGACGCC		dmdA promoter (222 bp)	DSS-3 genomic DNA
pCG302	ATFP-frag2-R	CATTGTGGTCTCCTCGCCCTTGCTCACCATGATCGGATCTCCAGACGAGC
pCG302	ATFP-frag3-F	ATACCATAACGCTCGTCTGGAGATCCGATCATGGTGAGCAAGGGCGAG		mTFP1	pXGFPC-2 Plac::mTFP1
pCG302	ATFP-frag3-R	GCACCGATCAAGTCTTCGCGATGATTATTATTACTTGTACAGCTCGTCCA
pCG302	ATFP-frag4-F	ACCGACGGCATGGACGAGCTGTACAAGTAATAATAATCATCGCGAAGACT		15-bp spacer region + RNAI and TSAL terminators	pZS2-123
pCG302	ATFP-frag4-R	CCCCATGGGCAAATATTATACGCAAGGCGAGATCCGGCAAACAAACCACC
pCG303	WmK-frag1-F	ACTGAGCCTTTCGTTTTATTTGATGCCTGGTCGCCTTGCGTATAATATTT		vector backbone	pBBR1MCS-2
pCG303	WmK-frag1-R	GTTCTATTGATTCTCATTATTTTTGTCGACATCATTTATTCTGCCTCCCA
pCG303	WmK-frag2-F	TATCAGGCTCTGGGAGGCAGAATAAATGATGTCGACAAAAATAATGAGAATCA		231-bp inter-promoter spacer region + dddW promoter (500 bp)	pZS2-200
pCG303	WmK-frag2-R	CATGTTCTCCTTAATCAGCTCGCTCACCATGATGGGCTCCTTTGTGCTTG
pCG303	WmK-frag3-F	TAACTGACCCCAAGCACAAAGGAGCCCATCATGGTGAGCGAGCTGATTAA		mKate2	pXGFPC-2 Plac::mKate2
pCG303	WmK-frag3-R	CTTCTCGATCCGAGACGACCTGCATTATTATTATCTGTGCCCCAGTTTGC
pCG303	WmK-frag4-F	CCTAGCAAACTGGGGCACAGATAATAATAATGCAGGTCGTCTCGGAT		TR2-17, TL17, BS7, T7TE+ terminators	pZS2-123
pCG303	WmK-frag4-R	CCCCATGGGCAAATATTATACGCAAGGCGACCAGGCATCAAATAAAACGA
pCG301	regular-frag1-F	CGCTCACAAGTCAACACTCTTTTTGATAAATCGCCTTGCGTATAATATTT		vector backbone	pBBR1MCS-2
pCG301	regular-frag1-R	CGCTACCAACGGTGGTTTGTTTGCCGGATCATCATTTATTCTGCCTCCCA
pCG301	regular-frag2-F	TATCAGGCTCTGGGAGGCAGAATAAATGATGATCCGGCAAACAAACCACC		PdmdA::mTFP1 + terminators	pCG302
pCG301	regular-frag2-R	GTTCTATTGATTCTCATTATTTTTGTCGACGGCTGTGGTCCTGACGC
pCG301	regular-frag3-F	CCGGTGCGACCCGGCGTCAGGACCACAGCCGTCGACAAAAATAATGAGAATC		PdddW::mKate2 + terminators	pCG303
pCG301	regular-frag3-R	GGTATGGACGAACTGTATAAATAATAATAACCAGGCATCAAATAAAACGA
pCG301	regular-frag4-F	CCTTTCGTTTTATTTGATGCCTGGTTATTATTATTTATACAGTTCGTCCATACC		Venus YFP	pZS2-123
pCG301	regular-frag4-R	ACATCTAGAATTAAAGAGGAGAAATTAAGCATGAGCAAAGGTGAAGAACT
pCG301	regular-frag5-F	GCCGGTGAACAGTTCTTCACCTTTGCTCATGCTTAATTTCTCCTCTTTAATTCTAG		PA1/04/03 promoter (107 bp)	pXGFPC-2 Plac::mTFP1
pCG301	regular-frag5-R	CCCCATGGGCAAATATTATACGCAAGGCGATTTATCAAAAAGAGTGTTGACTTG
pCG401	goofy-frag1-F	ACCGACGGCATGGACGAGCTGTACAAGTAATAATAATGCAGGTCGTCTCG	(WTFP-frag1-F)	vector backbone + PA1/04/03 promoter + Venus YFP	pCG301
pCG401	goofy-frag1-R	GACCTCCCTAGCAAACTGGGGCACAGATAATAATAATCATCGCGAAGACTTGATC
pCG401	goofy-frag2-F	GCACCGATCAAGTCTTCGCGATGATTATTATTATCTGTGCCCCAGTTTGC	(AmK-frag2-R)	mKate2	pXGFPC-2 Plac::mKate2
pCG401	goofy-frag2-R	ATACCATAACGCTCGTCTGGAGATCCGATCATGGTGAGCGAGCTGATTAA	(AmK-frag2-F)
pCG401	goofy-frag3-F	CATGTTCTCCTTAATCAGCTCGCTCACCATGATCGGATCTCCAGACGAGC	(AmK-frag1-R)	dmdA promoter (222 bp) + inter-promoter spacer region (231 bp) + dddW promoter (500 bp)	pCG301
pCG401	goofy-frag3-R	CATTGTGGTCTCCTCGCCCTTGCTCACCATGATGGGCTCCTTTGTGCTTG	(WTFP-frag1-R)
pCG401	goofy-frag4-F	TAACTGACCCCAAGCACAAAGGAGCCCATCATGGTGAGCAAGGGCGA	(WTFP-frag2-F)	mTFP1	pXGFPC-2 Plac::mTFP1
pCG401	goofy-frag4-R	CTTCTCGATCCGAGACGACCTGCATTATTATTACTTGTACAGCTCGTCCATGC	(WTFP-frag2-R)
pCG402	AmK-frag1-F	CGCTACCAACGGTGGTTTGTTTGCCGGATCTCGCCTTGCGTATAATATTTGCC		vector backbone + dmdA promoter (222 bp)	pCG302
pCG402	AmK-frag1-R	CATGTTCTCCTTAATCAGCTCGCTCACCATGATCGGATCTCCAGACGAGC	(goofy-frag3-F)
pCG402	AmK-frag2-F	ATACCATAACGCTCGTCTGGAGATCCGATCATGGTGAGCGAGCTGATTAA	(goofy-frag2-R)	mKate2	pXGFPC-2 Plac::mKate2
pCG402	AmK-frag2-R	GCACCGATCAAGTCTTCGCGATGATTATTATTATCTGTGCCCCAGTTTGC	(goofy-frag2-F)
pCG403	WTFP-frag1-F	ACCGACGGCATGGACGAGCTGTACAAGTAATAATAATGCAGGTCGTCTCG	(goofy-frag1-F)	vector backbone + dddW promoter (500 bp)	pCG303
pCG403	WTFP-frag1-R	CATTGTGGTCTCCTCGCCCTTGCTCACCATGATGGGCTCCTTTGTGCTTG	(goofy-frag3-R)
pCG403	WTFP-frag2-F	TAACTGACCCCAAGCACAAAGGAGCCCATCATGGTGAGCAAGGGCGA	(goofy-frag4-F)	mTFP1	pXGFPC-2 Plac::mTFP1
pCG403	WTFP-frag2-R	CTTCTCGATCCGAGACGACCTGCATTATTATTACTTGTACAGCTCGTCCATGC	(goofy-frag4-R)
pCG101	PAmKate-frag2-F	TATCAGGCTCTGGGAGGCAGAATAAATGATTTTATCAAAAAGAGTGTTGACTTG	(PATFP-frag2-F)	PA1/04/03 promoter + mKate2	pXGFPC-2 Plac::mKate2
pCG101	PAmKate-frag2-R	GGGCAAATATTATACGCAAGGCGATTATTATTATCTGTGCCCCAGTTTGC
pCG102	PAVenus-frag2-F	TATCAGGCTCTGGGAGGCAGAATAAATGATTTTATCAAAAAGAGTGTTGACTTG		PA1/04/03 promoter (107 bp)	pXGFPC-2 Plac::mTFP1
pCG102	PAVenus-frag2-R	GCCGGTGAACAGTTCTTCACCTTTGCTCATGCTTAATTTCTCCTCTTTAATTCTAG
pCG102	PAVenus-frag3-F	ACATCTAGAATTAAAGAGGAGAAATTAAGCATGAGCAAAGGTGAAGAACT		Venus YFP	pZS2-123
pCG102	PAVenus-frag3-R	GGGCAAATATTATACGCAAGGCGATTATTATTATTTATACAGTTCGTCCATAC
pCG103	PATFP-frag2-F	TATCAGGCTCTGGGAGGCAGAATAAATGATTTTATCAAAAAGAGTGTTGACTTG	(PAmKate-frag2-F)	PA1/04/03 promoter + mTFP1	pXGFPC-2 Plac::mTFP1
pCG103	PATFP-frag2-R	GGGCAAATATTATACGCAAGGCGATTATTATTACTTGTACAGCTCGTCCA
pZS2-200	PdmdA-F	CTGATACCTAGGGATCGGATCTCCAGACGAGC		AvrII restriction site + dmdA promoter (500 bp)	DSS-3 genomic DNA
pZS2-200	PdmdA-R	ATATCCCGGGAAGTCGAGGTGGTGATCTGCTG		XmaI restriction site + dmdA promoter (500 bp)	DSS-3 genomic DNA
pZS2-200	PdddW-F	ATTTCTCGAGCGGGGGTCGCCTCACCATACTCC		XhoI restriction site + dddW promoter (500 bp)	DSS-3 genomic DNA
pZS2-200	PdddW-R	ACTAGGATCCCGGATGGGCTCCTTTGTGCTTG		BamHI restriction site + dddW promoter (500 bp)	DSS-3 genomic DNA
pZS2-200	Plac-F	GGCGCGAAGATCTTCAGCTGTTTCCTGTGTGAAAT		XmnI restriction site + lac promoter weakly active in DSS-3	pRK415
pZS2-200	Plac-R	AACCGTCGACAATGTGAGTTAGCTCACTCA		SalI restriction site + lac promoter weakly active in DSS-3	pRK415
-	R-diag-PdmdA	GGAAGTCGAGGTGGTGATCT		primer for diagnostic sequencing of pZS2-200
-	F-diag-PdddW	CAGGAGTATGGTGAGGCGACCC		primer for diagnostic sequencing of pZS2-200
-	R-diag-PdddW	CCATCCGGGATCCCGGTGCAGAAAA		primer for diagnostic sequencing of pZS2-200
-	pBBR_F	CTTGGGCTTGATCGGCCTTC		primer for diagnostic sequencing of all pBBR1MCS-2 vector backbone plasmids
-	pBBR_R	TGAAGCCCGTTCTGGAC		primer for diagnostic sequencing of all pBBR1MCS-2 vector backbone plasmids
-	pBBR_diag_F	GCACCTCGCTAACGGATTCA		primer for diagnostic sequencing of all pBBR1MCS-2 vector backbone plasmids; binding site 37 bp upstream of cloning site
-	pBBR_diag_F_v2	CCCTATACCTTGTCTGC		primer for diagnostic sequencing of all pBBR1MCS-2 vector backbone plasmids; binding site 118 bp upstream of cloning site
-	pBBR_diag_R	GGGGATCTCATGCTGGAGTT		primer for diagnostic sequencing of all pBBR1MCS-2 vector backbone plasmids; binding site 40 bp downstream of cloning site
-	3cv3_diag_F	AAGGTGGTGACCGTGAC		primer for diagnostic sequencing; binding site in the middle of dddW promoter sequence
-	3cv3_diag_R	AAACAGCCGTTGCCAGAAAG		primer for diagnostic sequencing; binding site in the middle of terminator sequence
-	midmKate_diag_R	CGGGCATCTTGAGGTTC		primer for diagnostic sequencing; binding site in the middle of mKate2 sequence
