# Supplementary material for: Single-cell bacterial transcription measurements reveal the importance of dimethylsulfoniopropionate (DMSP) hotspots in ocean sulfur cycling
Source: Nat Commun. 2020 Apr 23;11:1942. doi: 10.1038/s41467-020-15693-z (PMC7181598; doi:10.1038/s41467-020-15693-z)
Supplement: Supplementary file 4 — Source Data 1 [file 41467_2020_15693_MOESM4_ESM.xlsx]

## Sheet: Fig. 2a
Fig. 2a
	DMSP concentration (µM)										DMSP concentration (µM)
	0	1000	250	100	75	50	25	10	1		0	1000	250	100	75	50	25	10	1
Time (min)	fluorescence intensity										error bar
0.233333	0.0101155	0.00970825	0.0117198	0.0109605	0.0108958	0.0109043	0.0118739	0.0121961	0.0122568		0.00028412	0.000279834	0.000264455	0.000278221	0.000293722	0.000250751	0.000267168	0.000272227	0.000291385
0.983333	0.00997033	0.00963424	0.0105244	0.0106176	0.0103892	0.010581	0.0106272	0.0104961	0.0104271		0.000196424	0.000213618	0.000187839	0.000203995	0.00021696	0.000196294	0.000209115	0.000208438	0.000211149
1.73333	0.00979554	0.00997037	0.0109171	0.0107977	0.0105835	0.0108737	0.0110122	0.0106273	0.010485		0.000208528	0.00020847	0.000198235	0.000207653	0.000221061	0.000200577	0.00020676	0.000212073	0.000208567
2.48333	0.00983851	0.0105081	0.0116802	0.0113043	0.0111385	0.0113423	0.0113976	0.0110519	0.0104571		0.000202297	0.0002137	0.000206543	0.000209638	0.000220101	0.000211263	0.000207871	0.000208366	0.000212131
3.23333	0.00975892	0.0117619	0.0125679	0.0122975	0.0123175	0.0122573	0.0121783	0.011575	0.0104555		0.000205887	0.000220489	0.000236019	0.000218658	0.000232033	0.000215358	0.000219937	0.000209794	0.000207707
3.98333	0.00958654	0.0133814	0.0144477	0.0142235	0.0140553	0.0139632	0.0133691	0.0116956	0.00998716		0.000203976	0.000250514	0.000290894	0.000229804	0.000238283	0.000230432	0.000221142	0.000213503	0.000207989
4.73333	0.00935254	0.0158384	0.0169417	0.0164089	0.0161054	0.01613	0.014707	0.0119978	0.0101346		0.000200888	0.000259172	0.000361969	0.000254213	0.000260384	0.000263254	0.000230209	0.000208949	0.000197458
5.48333	0.00884376	0.0184899	0.0197413	0.0185754	0.0179707	0.0176994	0.0151303	0.0121686	0.0102005		0.000202321	0.00031813	0.000443755	0.000267473	0.000268415	0.000275373	0.000235161	0.000206889	0.000198065
6.23333	0.00879621	0.021924	0.0224727	0.0211738	0.020085	0.0191971	0.0159796	0.012224	0.0097866		0.000200746	0.000369668	0.000499419	0.000300307	0.000282694	0.00029001	0.00023452	0.000206905	0.000195321
6.98333	0.00871789	0.0248999	0.0248002	0.0235303	0.0218232	0.0204355	0.0161076	0.01236	0.00997879		0.000200085	0.000424699	0.000557432	0.000323858	0.000297501	0.000296705	0.0002362	0.000207277	0.000194816
7.73333	0.0084627	0.0278281	0.0271127	0.0252719	0.0231322	0.021032	0.0163102	0.012286	0.00967474		0.000195527	0.00046938	0.000574321	0.000352981	0.000317046	0.000299124	0.000235231	0.000206897	0.00019399
8.48333	0.00823313	0.0304448	0.0292174	0.0263743	0.0239127	0.0217155	0.0164776	0.0122873	0.00976625		0.000188394	0.000444853	0.000586748	0.000357963	0.000329334	0.000303422	0.000237447	0.000197891	0.000188059
9.23333	0.00818562	0.0335991	0.0312078	0.0272788	0.0245939	0.0220333	0.0165458	0.0121703	0.00961417		0.00018071	0.000492499	0.000587195	0.000368924	0.000331489	0.000303591	0.000233777	0.000201742	0.000191878
9.98333	0.00811928	0.0371877	0.0317187	0.0277421	0.0248837	0.0222318	0.0165707	0.0121508	0.00980849		0.000180101	0.000688645	0.000571656	0.00037276	0.000335999	0.00030301	0.000239234	0.000204582	0.000188672
10.7333	0.00807297	0.0402	0.0325348	0.0283498	0.025285	0.0224741	0.0167282	0.0122762	0.00948551		0.000176067	0.000707189	0.0005509	0.000387794	0.000335946	0.000297053	0.000235027	0.000207009	0.000189855
11.4833	0.00780843	0.0418134	0.032952	0.0286302	0.025487	0.0222523	0.0165928	0.0121614	0.00934372		0.000171983	0.000660944	0.00056711	0.000381033	0.000337248	0.00030056	0.000236284	0.000202668	0.000194176
12.2333	0.00765118	0.0446842	0.0327749	0.0284925	0.0254757	0.0221094	0.0165352	0.0123772	0.00948899		0.000169876	0.000788894	0.000564777	0.000376568	0.000340731	0.000305826	0.000234037	0.000204454	0.000194521
12.9833	0.00758526	0.0466272	0.0328881	0.0284679	0.0254064	0.0224044	0.0165401	0.0123081	0.00963721		0.000164881	0.000757142	0.000546583	0.00037469	0.000332805	0.000297478	0.000231774	0.000200277	0.000191498
13.7333	0.00747078	0.049808	0.0329052	0.0285619	0.0252368	0.0224617	0.0165758	0.0123075	0.00961657		0.000162438	0.000875137	0.000523597	0.000373252	0.000334001	0.000298523	0.00023748	0.000202469	0.000189673
14.4833	0.00699406	0.0523997	0.0326893	0.0286449	0.0250988	0.0225319	0.0167236	0.0126057	0.00970308		0.000163229	0.000958453	0.000512572	0.000369434	0.000327396	0.000295218	0.000238711	0.000206439	0.000185926
15.2333	0.0067432	0.0541924	0.0327945	0.0284916	0.0249432	0.0222772	0.0167532	0.0126533	0.00950171		0.000161051	0.00105374	0.000493751	0.000367908	0.00033046	0.000295497	0.000238894	0.000202163	0.000191621
15.9833	0.00655818	0.0544198	0.0326294	0.0283801	0.0251032	0.0219634	0.0166762	0.0122165	0.00972763		0.000160393	0.000847758	0.000479716	0.000357457	0.000328918	0.000292855	0.000231021	0.000208853	0.000189521
16.7333	0.00647256	0.0556391	0.0324913	0.0281748	0.0250544	0.0220638	0.016771	0.0122691	0.00974924		0.00016471	0.000813321	0.000472299	0.000353111	0.000327084	0.00029236	0.000234968	0.000200717	0.000189924
17.4833	0.0065573	0.0557557	0.0326816	0.0282543	0.0250002	0.0219449	0.0166399	0.0125007	0.00984564		0.00016118	0.000745008	0.000459099	0.00034952	0.00032216	0.000289895	0.00023918	0.000205575	0.000189582
18.2333	0.006506	0.0565539	0.0323558	0.0280087	0.0249213	0.0219256	0.0168084	0.0126389	0.00974958		0.000164042	0.000802925	0.000463483	0.00034159	0.000318012	0.000287059	0.00023646	0.00020153	0.000191514
18.9833	0.00659288	0.0561668	0.0321244	0.0278074	0.0250223	0.0219091	0.0166986	0.0124513	0.00992615		0.00015978	0.00070911	0.000444012	0.000343877	0.000311111	0.000288394	0.000229176	0.000204354	0.000189965
19.7333	0.00647804	0.0560376	0.0321438	0.0278732	0.0249782	0.0221102	0.0163287	0.0124359	0.00986809		0.0001611	0.000664626	0.000443041	0.000339814	0.000309744	0.000284566	0.000232606	0.000207123	0.000188952
20.4833	0.00675108	0.0560169	0.0324049	0.0277123	0.02505	0.0221703	0.0163871	0.0123068	0.00987738		0.000162764	0.00074981	0.000450791	0.000336499	0.000308661	0.000281529	0.000232303	0.000199835	0.000192052
21.2333	0.00633103	0.0555591	0.0322874	0.0278401	0.024864	0.0219817	0.0164482	0.0123769	0.00987966		0.000153811	0.000701575	0.00044121	0.000328903	0.000303171	0.000280223	0.000232381	0.000204412	0.000192316
21.9833	0.00671952	0.0550489	0.0323756	0.0277774	0.0251514	0.0217528	0.0164448	0.0124478	0.00977896		0.000154753	0.000666481	0.000451628	0.000326266	0.000302527	0.000273377	0.000234338	0.000204647	0.000193458
22.7333	0.00655326	0.0555038	0.0323665	0.0278486	0.0251507	0.0218909	0.016585	0.0121367	0.00973839		0.000152481	0.000696428	0.000436577	0.000327773	0.000300592	0.000273919	0.000231618	0.000200621	0.000191819
23.4833	0.00650423	0.0550947	0.0325802	0.0279292	0.025283	0.0220195	0.0168445	0.0121351	0.00956167		0.000150571	0.000729185	0.000450137	0.000323843	0.000301214	0.000277195	0.000231076	0.000200581	0.000198064

## Sheet: Fig. 2b
Fig. 2b
	DMSP concentration (µM)										DMSP concentration (µM)
	0	1000	250	100	75	50	25	10	1		0	1000	250	100	75	50	25	10	1
Time (min)	fluorescence intensity										error bar
0.233333	0.0111062	0.0105081	0.0119194	0.00862145	0.0101135	0.0106928	0.0141606	0.0138713	0.0162165		0.000443065	0.000413508	0.000412154	0.000490834	0.000418974	0.000433069	0.000478118	0.000561597	0.000570595
0.983333	0.0095309	0.00954456	0.0105114	0.00914298	0.0104931	0.0128365	0.0159774	0.0151286	0.0165309		0.000284329	0.000305938	0.000283087	0.000329149	0.000308139	0.000316503	0.000381219	0.00041425	0.000415217
1.73333	0.00967619	0.013053	0.014568	0.0140106	0.0146786	0.0165831	0.0191944	0.0179708	0.0166331		0.000272812	0.000318976	0.000306486	0.0003504	0.000317253	0.000340004	0.000384013	0.000435944	0.000402948
2.48333	0.00995183	0.0204466	0.0215026	0.020435	0.0211932	0.02299	0.0266801	0.0231726	0.0175053		0.000279888	0.000372759	0.000344007	0.000386485	0.000365188	0.000393205	0.000446641	0.000449415	0.000410251
3.23333	0.00999369	0.0321054	0.0329409	0.0322287	0.0322267	0.0336618	0.0341478	0.0274717	0.018185		0.000284934	0.000485187	0.000466386	0.000494712	0.000476312	0.000497177	0.000526118	0.000475505	0.000405739
3.98333	0.010498	0.0485669	0.0485357	0.0460779	0.0459561	0.0447445	0.0410133	0.0303869	0.0189445		0.000292753	0.000690807	0.000637957	0.000656583	0.000648244	0.000620662	0.000590591	0.000498937	0.000410383
4.73333	0.0122635	0.0685082	0.067204	0.061244	0.0579318	0.0537781	0.0476461	0.0333521	0.0195273		0.000297962	0.000965031	0.000873862	0.000847466	0.000803799	0.000720841	0.000674971	0.000519614	0.000412693
5.48333	0.012866	0.0898294	0.0866106	0.0735901	0.0662004	0.0594952	0.0519552	0.0359926	0.0195671		0.000313906	0.00123718	0.00112963	0.00100267	0.000929629	0.00078828	0.00071561	0.00053637	0.000397964
6.23333	0.0129262	0.116779	0.102185	0.0810354	0.0739257	0.0656168	0.0558508	0.0378403	0.0208544		0.000313363	0.00161629	0.00131453	0.00111843	0.000994384	0.000853479	0.000753408	0.000551669	0.000421076
6.98333	0.0144337	0.144527	0.112608	0.0888987	0.07921	0.0696515	0.0581172	0.0402575	0.0212836		0.000303391	0.00196643	0.00145996	0.00118793	0.00106245	0.000887742	0.000758555	0.000567651	0.000409455
7.73333	0.0147345	0.171874	0.120077	0.0950307	0.0832731	0.073915	0.0608473	0.0406387	0.0215649		0.000309088	0.00240546	0.00155623	0.00128199	0.00111005	0.0009223	0.000793268	0.000593549	0.000411695
8.48333	0.0148054	0.198992	0.126798	0.0985814	0.0862303	0.0773476	0.0628911	0.0415868	0.0226018		0.000298467	0.00265925	0.00160601	0.00130669	0.00113414	0.000982967	0.000805962	0.000577876	0.000405188
9.23333	0.0165792	0.227121	0.131903	0.103242	0.0902485	0.0792712	0.0654428	0.0430059	0.0228818		0.000303233	0.00299376	0.00163021	0.00137536	0.00113412	0.000981967	0.000820323	0.000606017	0.000418013
9.98333	0.0172114	0.258875	0.135281	0.106067	0.0927696	0.0816221	0.0667485	0.0447194	0.023152		0.000286816	0.00332667	0.00166571	0.00137915	0.00120368	0.000983482	0.000849463	0.000609939	0.000417411
10.7333	0.0181049	0.285887	0.138088	0.110198	0.0965929	0.0849449	0.0681835	0.0464179	0.0244206		0.000298915	0.00352374	0.00164875	0.00141424	0.00123682	0.00101149	0.000841926	0.000613865	0.000426274
11.4833	0.0190017	0.308124	0.141724	0.112683	0.0981199	0.0867212	0.0703679	0.0477266	0.0253887		0.000291149	0.00373337	0.00163499	0.00142021	0.00122605	0.00102222	0.000866094	0.000628672	0.000430322
12.2333	0.0193042	0.321824	0.144259	0.115794	0.102307	0.0896965	0.0724004	0.0478812	0.0268241		0.000288104	0.00381521	0.00162832	0.00143783	0.00128776	0.00107876	0.000884094	0.000630651	0.000430229
12.9833	0.0211796	0.329106	0.147662	0.117526	0.102968	0.091305	0.0739773	0.0501127	0.0268352		0.000286132	0.00381786	0.00165242	0.00143622	0.00125878	0.00106539	0.000889385	0.000632278	0.000435604
13.7333	0.0213739	0.340279	0.149961	0.119748	0.10632	0.0933152	0.0747839	0.0524694	0.028647		0.000289162	0.00378143	0.001644	0.00143485	0.00129233	0.00107879	0.000898266	0.000654414	0.000433116
14.4833	0.0208484	0.348554	0.151304	0.122708	0.106907	0.0956746	0.0778288	0.0539574	0.0288239		0.000289287	0.00380697	0.00162332	0.00148338	0.00127515	0.00111737	0.00091856	0.00066297	0.000437694
15.2333	0.0219745	0.35658	0.154866	0.124532	0.109318	0.0960996	0.0798482	0.0550434	0.0293255		0.000284976	0.00382538	0.00164487	0.00145821	0.00129691	0.00111893	0.000932361	0.000692877	0.000445727
15.9833	0.022633	0.361187	0.158808	0.126209	0.112682	0.0993782	0.0813589	0.0559201	0.0311438		0.000286887	0.00379097	0.00165013	0.00143389	0.00132433	0.00112516	0.000936673	0.000676582	0.000454455
16.7333	0.0228683	0.372079	0.161837	0.127765	0.113452	0.101044	0.0827737	0.0577473	0.0310959		0.000294985	0.00379769	0.0016763	0.00145223	0.00130597	0.00112892	0.000950309	0.000677559	0.000442793
17.4833	0.0239231	0.378435	0.165413	0.129341	0.116127	0.10245	0.0863224	0.0600798	0.0317163		0.000295564	0.00380981	0.001659	0.00144541	0.00130909	0.00114315	0.000961789	0.000685628	0.000448763
18.2333	0.0249123	0.384613	0.168412	0.131544	0.11763	0.104904	0.0863324	0.0609409	0.0329292		0.000298756	0.00388058	0.00171026	0.00145325	0.00131622	0.00114109	0.000949745	0.000698653	0.000450298
18.9833	0.0263948	0.391413	0.170397	0.13541	0.119425	0.10702	0.0890363	0.062422	0.0335102		0.000308724	0.00387798	0.0017358	0.00148592	0.00132877	0.00118249	0.000941301	0.000704988	0.000450003
19.7333	0.0271797	0.39916	0.174085	0.138086	0.122006	0.108333	0.0914286	0.0641029	0.0344938		0.00031499	0.00390341	0.00176503	0.00146667	0.00132381	0.00115896	0.000963876	0.000690371	0.00045467
20.4833	0.0286326	0.407029	0.178258	0.139124	0.124185	0.111766	0.0930759	0.0652783	0.0347218		0.000319115	0.00398077	0.00176524	0.0014699	0.00132511	0.00117125	0.000964488	0.000705496	0.000460383
21.2333	0.0286101	0.408777	0.179893	0.142696	0.127658	0.115175	0.0945201	0.0660576	0.035249		0.000309197	0.00393199	0.00175977	0.00145794	0.0013454	0.00120863	0.00097229	0.00070733	0.000462451
21.9833	0.0286473	0.41491	0.185154	0.14414	0.130109	0.115153	0.0962782	0.0667739	0.0363969		0.000303574	0.00397803	0.00183829	0.00149055	0.00137867	0.00116513	0.000999778	0.000707124	0.000477664
22.7333	0.0281096	0.420386	0.187327	0.146627	0.131521	0.116861	0.0978218	0.0681267	0.037084		0.000305108	0.00404237	0.00182046	0.00150492	0.001357	0.00118301	0.000988301	0.000714301	0.000468875
23.4833	0.0295106	0.425928	0.191314	0.149125	0.133507	0.118922	0.10022	0.0696972	0.0376973		0.000300677	0.00403122	0.00184583	0.00151462	0.00137413	0.00120649	0.000982243	0.000729939	0.000478117

## Sheet: Fig. 2c,d
	Fig. 2c			Fig. 2d
DMSP concentration (µM)	normalized end-point fluorescence	error bar		normalized end-point fluorescence	error bar
1000	1.92975	0.302659		2.38562	0.254003
250	1	0		1	0
100	0.847805	0.114914		0.773128	0.105755
75	0.768555	0.170784		0.620718	0.107773
50	0.630128	0.151773		0.465684	0.106911
25	0.412936	0.137209		0.302717	0.0878272
10	0.230219	0.150381		0.177685	0.0658982
1	0.0738046	0.165645		0.0157683	0.023154

## Sheet: Fig. 3
Fig. 3
DMSP concentration (µM)	Goofy ratio	Goofy error bar	Regular ratio	Regular error bar
0	1.02512	0.375657	0.148196	0.0574495
1000	7.37635	0.55975	8.10463	0.595838
250	5.15033	0.828991	5.20738	0.548467
100	4.16439	1.09492	4.7764	0.917267
75	3.89725	1.09605	4.56471	0.625164
50	3.42632	0.957188	3.99961	0.134244
25	3.01599	0.78446	2.87494	0.413743
10	2.33542	0.669639	1.89179	0.294407
1	1.1315	0.712827	0.150968	0.0338681
phycosphere DMSP (µM)	ratio	error bar
0.157355	0.570731	0.0521671
0.113803	0.569329	0.0999456
0.0891332	0.492049	0.0194556
0.0732536	0.44269	0.0142666
0.0621765	0.422452	0.0145827
0.0540094	0.415523	0.0132948
0.0477388	0.448004	0.0100623
0.0427727	0.388918	0.0106451
0.0387425	0.402608	0.0179732
0.0354064	0.449401	0.0200883
0.0325993	0.450368	0.0234581
0.0302046	0.441241	0.0206409
0.0281376	0.428835	0.0246204
0.0263354	0.47205	0.0183866
0.0247502	0.407411	0.00747774
0.023345	0.434162	0.00978057
0.0220908	0.396483	0.0112249
0.0209644	0.413099	0.00871492
0.0199474	0.430152	0.00472767

## Sheet: Fig. 4
	Fig. 4c					Fig. 4d					Fig. 4e					Fig. 4f
	demethylation		constitutive			cleavage		constitutive			demethylation		cleavage
Distance (µm)	fluorescence	error bar	fluorescece	error bar		fluorescence	error bar	fluorescece	error bar		fluorescence	error bar	fluorescece	error bar		ratio	error bar
4.18089	0.0176002	0.00282294	0.43522	0.175499		0.0284606	0.0101179	1.25208	0.465802		0.0448131	0.0127631	0.0236202	0.00594473		0.570731	0.0521671
5.78089	0.0196772	0.00473055	0.455924	0.196319		0.0332668	0.010267	1.41963	0.500224		0.0478539	0.0140282	0.0254307	0.0121492		0.569329	0.0999456
7.38089	0.0204414	0.00483695	0.422339	0.182009		0.0337191	0.0110233	1.40175	0.515413		0.0528269	0.0127663	0.0246818	0.00383529		0.492049	0.0194556
8.98089	0.0198456	0.00398745	0.356896	0.148212		0.0324724	0.0100367	1.31081	0.480799		0.060709	0.0156265	0.0254536	0.00334713		0.44269	0.0142666
10.5809	0.0195118	0.00308342	0.318517	0.119592		0.0295953	0.00894276	1.13778	0.451963		0.0676971	0.0166141	0.0270932	0.00421464		0.422452	0.0145827
12.1809	0.0192144	0.00207109	0.285113	0.088314		0.027544	0.00702098	1.00853	0.38023		0.0738743	0.0277078	0.0282245	0.00315008		0.415523	0.0132948
13.7809	0.0191761	0.0013794	0.284183	0.0597795		0.0259179	0.00573283	0.891288	0.344846		0.0698531	0.0129719	0.0303347	0.0039218		0.448004	0.0100623
15.3809	0.0190582	0.00132494	0.235202	0.0582568		0.0247222	0.00496052	0.819336	0.315778		0.0867346	0.0274053	0.0316783	0.00464369		0.388918	0.0106451
16.9809	0.019489	0.00194825	0.229547	0.056376		0.023862	0.00456497	0.751494	0.295796		0.0926284	0.0370919	0.0337977	0.0062518		0.402608	0.0179732
18.5809	0.0196186	0.00248421	0.246657	0.04642		0.0236233	0.00354768	0.715403	0.262738		0.080564	0.0193726	0.0346698	0.00841832		0.449401	0.0200883
20.1809	0.0201964	0.00375851	0.255349	0.0634151		0.0235069	0.00314191	0.73798	0.247937		0.0848725	0.0365587	0.0347707	0.00779224		0.450368	0.0234581
21.7809	0.0189841	0.00128791	0.261259	0.0303969		0.0232006	0.00293351	0.709908	0.218635		0.0896233	0.0541699	0.0341087	0.00591527		0.441241	0.0206409
23.3809	0.0190817	0.00116705	0.244708	0.0932704		0.0231567	0.00291435	0.707938	0.214463		0.0860408	0.0234208	0.0339665	0.00517636		0.428835	0.0246204
24.9809	0.0193546	0.00137045	0.26046	0.068982		0.0238435	0.00406436	0.715931	0.183864		0.0759948	0.017826	0.0340764	0.00532116		0.47205	0.0183866
26.5809	0.0193491	0.00117381	0.234738	0.0389971		0.0241184	0.00444427	0.735745	0.211211		0.0840964	0.0119423	0.0335723	0.00480166		0.407411	0.00747774
28.1809	0.0197012	0.0013236	0.240749	0.0409231		0.024188	0.00422798	0.702235	0.205347		0.0837079	0.0134553	0.0354244	0.00516895		0.434162	0.00978057
29.7809	0.0201546	0.0012568	0.218231	0.027603		0.0240017	0.0033046	0.681365	0.192218		0.0968181	0.0170244	0.0372963	0.00726687		0.396483	0.0112249
31.3809	0.0203941	0.00138573	0.2189	0.0246875		0.0238013	0.00257974	0.67324	0.200859		0.0924425	0.0137138	0.03741	0.00622588		0.413099	0.00871492
32.9809	0.0202178	0.000831329	0.230907	0.0230632		0.0249513	0.00317845	0.679706	0.175635		0.0881612	0.00753121	0.0376681	0.00501736		0.430152	0.00472767
